# Supplementary material for: Identification of Follow-Up Markers for Rehabilitation Management in Patients with Vestibular Schwannoma
Source: J Clin Med. 2023 Sep 13;12(18):5947. doi: 10.3390/jcm12185947 (PMC10531600; doi:10.3390/jcm12185947)
Supplement: Supplementary file 1 [file jcm-12-05947-s001.zip]

Archive with 1 entries (1 files):
- jcm-2505430-supplementary.pdf
